# Supplementary material for: Effects of CCL20/CCR6 Modulators in a T Cell Adoptive Transfer Model of Colitis
Source: Pharmaceuticals (Basel). 2025 Sep 4;18(9):1327. doi: 10.3390/ph18091327 (PMC12472583; doi:10.3390/ph18091327)
Supplement: Supplementary file 1 [file pharmaceuticals-18-01327-s001.zip]

Archive with 1 entries (1 files):
- pharmaceuticals-3794668-supplementary.pdf
